# Supplementary material for: Natural Products as Hepatoprotective Agents—A Comprehensive Review of Clinical Trials
Source: Plants (Basel). 2024 Jul 20;13(14):1985. doi: 10.3390/plants13141985 (PMC11280762; doi:10.3390/plants13141985)
Supplement: Supplementary file 1 [file plants-13-01985-s001.zip]

Archive with 1 entries (1 files):
- plants-3086492-supplementary.pdf
